# Supplementary material for: Oxidative stress induces cell death partially by decreasing both mRNA and protein levels of nicotinamide phosphoribosyltransferase in differentiated PC12 cells
Source: PeerJ. 2021 May 14;9:e11401. doi: 10.7717/peerj.11401 (PMC8127959; doi:10.7717/peerj.11401)
Supplement: Supplemental Information 1 [file peerj-09-11401-s001.zip]

Archive with 53 entries (45 files):
- Raw data or code/
- Raw data or code/Fig1A. FK866 NAD+ Level.xlsx
- Raw data or code/Fig1B. FK866 Flow cytometry-based Annexin V7-AAD assay/
- Raw data or code/Fig1B. FK866 Flow cytometry-based Annexin V7-AAD assay/10 nM FK866-1.pdf
- Raw data or code/Fig1B. FK866 Flow cytometry-based Annexin V7-AAD assay/10 nM FK866-2.pdf
- Raw data or code/Fig1B. FK866 Flow cytometry-based Annexin V7-AAD assay/20 nM FK866-1.pdf
- Raw data or code/Fig1B. FK866 Flow cytometry-based Annexin V7-AAD assay/20 nM FK866-2.pdf
- Raw data or code/Fig1B. FK866 Flow cytometry-based Annexin V7-AAD assay/50 nM FK866-1.pdf
- Raw data or code/Fig1B. FK866 Flow cytometry-based Annexin V7-AAD assay/50 nM FK866-2.pdf
- Raw data or code/Fig1B. FK866 Flow cytometry-based Annexin V7-AAD assay/Control-1.pdf
- Raw data or code/Fig1B. FK866 Flow cytometry-based Annexin V7-AAD assay/Control-2.pdf
- Raw data or code/Fig1C.FK866 Flow cytometry-based Annexin V7-AAD assay analysis.xlsx
- Raw data or code/Fig2A. NAMPT mRNA.xlsx
- Raw data or code/Fig2B,C,D. NAMPT Western blot/
- Raw data or code/Fig2B,C,D. NAMPT Western blot/Tubulin 12h-10s merge.tif
- Raw data or code/Fig2B,C,D. NAMPT Western blot/Tubulin 24h-10s merge.tif
- Raw data or code/Fig2B,C,D. NAMPT Western blot/Tubulin 48h-10s merge.tif
- Raw data or code/Fig2B,C,D. NAMPT Western blot/nampt 12h-20s merge.tif
- Raw data or code/Fig2B,C,D. NAMPT Western blot/nampt 24h-10s merge.tif
- Raw data or code/Fig2B,C,D. NAMPT Western blot/nampt 48h-20s merge.tif
- Raw data or code/Fig2E. NAMPT Western blot analysis.xlsx
- Raw data or code/Fig3A. NAMPT siRNA/
- Raw data or code/Fig3A. NAMPT siRNA/NAMPT siRNA 10S MERGE.tif
- Raw data or code/Fig3A. NAMPT siRNA/Tubulin 10S MERGE.tif
- Raw data or code/Fig3B. NAMPT siRNA NAD+ Level.xlsx
- Raw data or code/Fig3C. NAMPT siRNA &H2O2 Flow cytometry-based Annexin V7-AAD assay/
- Raw data or code/Fig3C. NAMPT siRNA &H2O2 Flow cytometry-based Annexin V7-AAD assay/H2O2&NAMPT siRNA.pdf
- Raw data or code/Fig3C. NAMPT siRNA &H2O2 Flow cytometry-based Annexin V7-AAD assay/H2O2.pdf
- Raw data or code/Fig3C. NAMPT siRNA &H2O2 Flow cytometry-based Annexin V7-AAD assay/NAMPT siRNA.pdf
- Raw data or code/Fig3C. NAMPT siRNA &H2O2 Flow cytometry-based Annexin V7-AAD assay/NC.pdf
- Raw data or code/Fig3D. NAMPT siRNA Flow cytometry-based Annexin V7-AAD assay analysis.xlsx
- Raw data or code/Fig3E. H2O2&FK866 NAD+.xlsx
- Raw data or code/Fig3F. FK866&H2O2 Flow cytometry-based Annexin V7-AAD assay/
- Raw data or code/Fig3F. FK866&H2O2 Flow cytometry-based Annexin V7-AAD assay/10 nM FK866 & H2O2.pdf
- Raw data or code/Fig3F. FK866&H2O2 Flow cytometry-based Annexin V7-AAD assay/10 nM FK866.pdf
- Raw data or code/Fig3F. FK866&H2O2 Flow cytometry-based Annexin V7-AAD assay/Control.pdf
- Raw data or code/Fig3F. FK866&H2O2 Flow cytometry-based Annexin V7-AAD assay/H2O2.pdf
- Raw data or code/Fig3G.FK866&H2O2 Flow cytometry-based Annexin V7-AAD assay analysis.xlsx
- Raw data or code/Fig4A. P7C3 NAD+ Level.xls
- Raw data or code/Fig4B. P7C3&H2O2 Flow cytometry-based Annexin V7-AAD assay/
- Raw data or code/Fig4B. P7C3&H2O2 Flow cytometry-based Annexin V7-AAD assay/Control.pdf
- Raw data or code/Fig4B. P7C3&H2O2 Flow cytometry-based Annexin V7-AAD assay/H2O2&P7C3.pdf
- Raw data or code/Fig4B. P7C3&H2O2 Flow cytometry-based Annexin V7-AAD assay/H2O2.pdf
- Raw data or code/Fig4B. P7C3&H2O2 Flow cytometry-based Annexin V7-AAD assay/P7C3.pdf
- Raw data or code/Fig4C. P7C3 Flow cytometry-based Annexin V7-AAD assay analysis.xlsx
- Raw data or code/s-Fig1.tif
- Raw data or code/s-Fig2A. NAM NAD+ Level .xlsx
- Raw data or code/s-Fig2B. NAM&H2O2 Flow cytometry-based Annexin V7-AAD assay/
- Raw data or code/s-Fig2B. NAM&H2O2 Flow cytometry-based Annexin V7-AAD assay/Control.pdf
- Raw data or code/s-Fig2B. NAM&H2O2 Flow cytometry-based Annexin V7-AAD assay/H2O2& NAM.pdf
- Raw data or code/s-Fig2B. NAM&H2O2 Flow cytometry-based Annexin V7-AAD assay/H2O2.pdf
- Raw data or code/s-Fig2B. NAM&H2O2 Flow cytometry-based Annexin V7-AAD assay/NAM.pdf
- Raw data or code/s-Fig2C. NAM Flow cytometry-based Annexin V7-AAD assay analysis.xlsx
