# Supplementary material for: Oxidative stress induces cell death partially by decreasing both mRNA and protein levels of nicotinamide phosphoribosyltransferase in differentiated PC12 cells
Source: PeerJ. 2021 May 14;9:e11401. doi: 10.7717/peerj.11401 (PMC8127959; doi:10.7717/peerj.11401)
Supplement: Supplemental Information 1 [file peerj-09-11401-s001.zip › Raw data or code/Fig1A. FK866 NAD+ Level.xlsx]

## Sheet: Sheet1
1
	C	2nM	5nM	10nM	20nM	50nM
	76.1194	94.0143	70.1655	72.7946	-8.18634	12.1567
	123.881	80.2738	48.8395	64.9331	45.0249	31.0672
	128.502	76.5479	31.4024	65.368	47.6311	28.1856
	71.4982	74.91	91.1407	61.1593	12.8683	19.7437
	87.0522	74.8519	86.0838	78.1318	33.1569	30.2345
	112.948	91.361	82.8205	42.6769	80.7393	46.7715
	126.357	80.5216	64.8718	77.8152	48.9634	38.4912
	73.6434	72.6186	97.2362	76.1369	62.416	30.6069
average	100	80.6374	71.57	67.377	40.3267	29.6572
		***	***	***	***	***
