# Supplementary material for: Oxidative stress induces cell death partially by decreasing both mRNA and protein levels of nicotinamide phosphoribosyltransferase in differentiated PC12 cells
Source: PeerJ. 2021 May 14;9:e11401. doi: 10.7717/peerj.11401 (PMC8127959; doi:10.7717/peerj.11401)
Supplement: Supplemental Information 1 [file peerj-09-11401-s001.zip › Raw data or code/Fig1C.FK866 Flow cytometry-based Annexin V7-AAD assay analysis.xlsx]

## Sheet: Sheet1
	Q1					Q2					Q4					Cell Death
FK866	C	10nM	20nM	50nM		C	10nM	20nM	50nM		C	10nM	20nM	50nM		C	10nM	20nM	50nM
	1	0.8	2.3	5.5		1.3	1.5	6.1	11.4		1.2	6.3	4.3	3.7		3.5	8.6	12.7	20.6
	0.5	0.5	2.6	3.2		1.5	1.8	6.8	8.6		1.4	5.4	3.5	3.4		3.4	7.7	12.9	15.2
	0.8	0.6	1.2	3.2		1.3	1.8	7.3	9.7		3.3	6.5	8.6	8.3		5.4	8.9	17.1	21.2
	0.6	0.7	2.4	8.4		0.8	2.5	7.6	8		2.1	6.1	7.2	5.6		3.5	9.3	17.2	22
	0.5	1.2	2.3	3.4		1.5	2	7.4	8.7		1.8	5.8	6.6	5.8		3.8	8	16.3	17.9
	0.9	0.6	1.4	6.3		0.9	1.9	7.6	10.1		1.7	5.7	7.8	6.7		3.5	8.2	16.8	23.1
	0.4	0.6	2.4	3.2		1.5	1.8	7.5	10.7		2.3	6.4	8.4	7.3		4.2	8.8	18.3	21.2
	0.7	0.7	1.4	5.2		0.9	2.7	7.5	7.1		1.8	5.9	6.8	5.8		3.4	9.3	15.7	18.1
	0.8	0.6	2.4	6.4		1.5	1.8	7.4	8.6		2.2	6.3	4.3	4.7		4.5	8.7	14.3	19.7
