# Supplementary material for: Oxidative stress induces cell death partially by decreasing both mRNA and protein levels of nicotinamide phosphoribosyltransferase in differentiated PC12 cells
Source: PeerJ. 2021 May 14;9:e11401. doi: 10.7717/peerj.11401 (PMC8127959; doi:10.7717/peerj.11401)
Supplement: Supplemental Information 1 [file peerj-09-11401-s001.zip › Raw data or code/Fig2A. NAMPT mRNA.xlsx]

## Sheet: Sheet1
12H 100%	con	H2O2 0.1mM	H2O2 0.3mM		Col. title
	1.12068	0.796005	3.32627		Mean	1	1.34268	1.55905
	0.879319	2.05912	2.37929		Standard deviation (SD)	0.1997	0.4171	0.8598
	1.07289	1.09779	1.24419		Sample size (N)	8	8	8
	0.927111	1.71948	1.29555
	0.654533	1.42421	1.29323		Std. error of mean(SEM)	0.07061	0.1475	0.304
	1.02836	1.47923	0.930307		Lower 95% conf. limit	0.833	0.9939	0.8401
	1.01936	1.22988	1.25		Upper 95% conf. limit	1.167	1.691	2.278
	0.98064	0.935765	0.75352
	1.02936	1.32421	1.28323		Minimum	0.6545	0.796	0.7535
average	1	1.34268	1.55905		Median (50th percentile)	1	1.327	1.272
					Maximum	1.345	2.059	3.326
					Normality test KS	0.1478	0.1217	0.3704
					Normality test P value	>0.10	>0.10	0.0018
					Passed normality test?	Yes	Yes	No
20H 100%	con	0.1mM	0.3mM		Col. title
	1.2499	0.889755	0.584008		Mean	1	0.845375	0.876821
	0.809831	0.645858	0.714591		Standard deviation (SD)	0.1669	0.1709	0.2052
	0.940273	0.722924	0.652836		Sample size (N)	9	9	8
	1.0154	0.935861
	1.18306	0.751061	0.894311		Std. error of mean(SEM)	0.05564	0.05697	0.07256
	0.801544	0.963884	0.93085		Lower 95% conf. limit	0.8717	0.714	0.7052
	0.993397	1.15055	1.01432		Upper 95% conf. limit	1.128	0.9768	1.048
	0.849219	0.628364	1.1095
	1.15738	0.920119	1.11415		Minimum	0.8015	0.6284	0.584
average	1	0.845375	0.876821		Median (50th percentile)	0.9934	0.8898	0.9126
					Maximum	1.25	1.151	1.114
					Normality test KS	0.1605	0.158	0.1604
					Normality test P value	>0.10	>0.10	>0.10
					Passed normality test?	Yes	Yes	Yes
