# Supplementary material for: Oxidative stress induces cell death partially by decreasing both mRNA and protein levels of nicotinamide phosphoribosyltransferase in differentiated PC12 cells
Source: PeerJ. 2021 May 14;9:e11401. doi: 10.7717/peerj.11401 (PMC8127959; doi:10.7717/peerj.11401)
Supplement: Supplemental Information 1 [file peerj-09-11401-s001.zip › Raw data or code/Fig2E. NAMPT Western blot analysis.xlsx]

## Sheet: Sheet1
	12h（100%）				24h				48h
H2O2	0	0.1mM	0.3mM		0	0.1mM	0.3mM		0	0.1mM	0.3mM
	113.952	128.559	119.841		89.7338	56.6424	83.8391		143.663	109.417	79.0467
	86.0482	110.85	126.386		110.266	102.152	82.0042		56.3373	47.3551	61.4103
	117.331	110.129	113.085		117.5	64.6082	109.806		96.6333	75.2228	82.5429
	82.669	71.0452	86.2192		82.4999	43.1363	49.8275		103.367	104.72
	105.253	102.517	101.5		60.3534	33.9237	72.075		106.223	102.278	73.2286
	94.7469	75.9671	86.9716		139.647	108.889	84.8601		93.7771	110.89	90.7876
	116.898	64.6763	155.186		162.879	120.765	95.0953		102.548	102.422	73.0467
	83.1022	83.0918	147.597		75.5395	45.8265	71.4461		97.4515	107.668	80.9503
		59.2998	102.313		61.5812	76.8308	143.419		115.177	50.8486	65.4614
	93.1938	106.722	108.48		111.886	85.7665	99.0239		84.8229	53.9652	74.6905
	108.445	81.4331	99.3717		88.1137	89.215	81.7352		78.5854	53.3603	79.5395
	98.3609	107.441	133.196						121.415	79.7735	83.8901
	104.805	149.908	132.403
	103.488	114.575	81.852
	91.7074	71.4163	122.034
