# Supplementary material for: Oxidative stress induces cell death partially by decreasing both mRNA and protein levels of nicotinamide phosphoribosyltransferase in differentiated PC12 cells
Source: PeerJ. 2021 May 14;9:e11401. doi: 10.7717/peerj.11401 (PMC8127959; doi:10.7717/peerj.11401)
Supplement: Supplemental Information 1 [file peerj-09-11401-s001.zip › Raw data or code/Fig3B. NAMPT siRNA NAD+ Level.xlsx]

## Sheet: Sheet1
1	C	siRNA	H	H+siRNA
	197.045	77.6453	62.8259	33.4246
	27.2088	103.809	62.3536	11.5395
	75.7462	107.702	78.5324	31.3086
	102.29	53.552	70.0269	40.4298
	94.2569	41.3811	30.2221	20.923
	103.453	66.0055	47.7474	44.1708
	100.552	45.075	78.0534	28.1718
	111.078	7.77154	25.7571	5.87934
	88.3706	13.6591	70.01
