# Supplementary material for: Oxidative stress induces cell death partially by decreasing both mRNA and protein levels of nicotinamide phosphoribosyltransferase in differentiated PC12 cells
Source: PeerJ. 2021 May 14;9:e11401. doi: 10.7717/peerj.11401 (PMC8127959; doi:10.7717/peerj.11401)
Supplement: Supplemental Information 1 [file peerj-09-11401-s001.zip › Raw data or code/Fig3D. NAMPT siRNA Flow cytometry-based Annexin V7-AAD assay analysis.xlsx]

## Sheet: Sheet1
Q1	C	H	siRNA	HS	Q2	C	H	siRNA	HS	Q4	C	H	siRNA	HS	sum	C	H	siRNA	HS
	0.7	2	1.3	3.1		1.1	2.5	3.8	9.5		0.6	2.6	1	4.8		2.4	7.1	6.1	17.4
	0.9	3	1.6	4.2		1.4	3.5	4	10.3		0.6	2	0.7	3.8		2.9	8.5	6.3	18.3
	1	3.3	1.2	3.3		1.2	4.2	5.5	10.6		0.7	2.3	0.9	3.8		2.9	9.8	7.6	17.7
	1	5.8	2	11.2		0.9	6.2	5.5	10.9		0.3	1.4	0.4	1.4		2.2	13.4	7.9	23.5
	1.4	6.5	2.1	15		0.7	5.9	3.2	9.9		0.2	1.1	0.5	1.4		2.3	13.5	5.8	26.3
	1.3	6.4	2.9	14.7		1.1	5.1	4.6	9.3		0.2	1.4	0.5	1.4		2.6	12.9	8	25.4
	0.2	3	1.7	8.8		0.4	4.9	10.1	24.5		1.4	4.1	4.4	3.9		2	12	16.2	37.2
	0.2	3.2	3.1	8.7		0.8	4.4	8.9	21.9		1.9	3.9	2.9	4.1		2.9	11.5	14.9	34.7
	0.2	2.5	4.1	10.5		0.6	4.7	11.8	20		1.4	3.6	2.3	3.1		2.2	10.8	18.2	33.6
average	0.766667	3.96667	2.22222	8.83333	average	0.911111	4.6	6.37778	14.1	average	0.811111	2.48889	1.51111	3.07778	average	2.48889	11.0556	10.1111	26.0111
