# Supplementary material for: Oxidative stress induces cell death partially by decreasing both mRNA and protein levels of nicotinamide phosphoribosyltransferase in differentiated PC12 cells
Source: PeerJ. 2021 May 14;9:e11401. doi: 10.7717/peerj.11401 (PMC8127959; doi:10.7717/peerj.11401)
Supplement: Supplemental Information 1 [file peerj-09-11401-s001.zip › Raw data or code/Fig3E. H2O2&FK866 NAD+.xlsx]

## Sheet: Sheet1
1	CON	FK866 10nM	H2O2 0.3mM	FK866+H2O2
	108.504	60.1628	52.2986	29.8989
	90.9662	65.3329	59.7208	33.0956
	100.53	81.4647	60.0037	34.7556
	106.674	73.7268	44.8593	16.802
	94.9707	63.7539	40.1916	12.686
	98.3556	72.6498	43.6989	24.5297
	78.9474	74.5105	64.3666	50.1407
	131.579	83.007	64.3666	20.2814
	110.526	97.7799	82.6415	30.3376
average	102.339	74.7098	56.9053	28.0586
