# Supplementary material for: Oxidative stress induces cell death partially by decreasing both mRNA and protein levels of nicotinamide phosphoribosyltransferase in differentiated PC12 cells
Source: PeerJ. 2021 May 14;9:e11401. doi: 10.7717/peerj.11401 (PMC8127959; doi:10.7717/peerj.11401)
Supplement: Supplemental Information 1 [file peerj-09-11401-s001.zip › Raw data or code/Fig3G.FK866&H2O2 Flow cytometry-based Annexin V7-AAD assay analysis.xlsx]

## Sheet: Sheet1
Q1					Q2					Q4					Cell Death
C	FK866 10nM	H2O2 0.3mM	F+H		C	FK866 10nM	H2O2 0.3mM	F+H		C	FK866 10nM	H2O2 0.3mM	F+H		C	FK866 10nM	H2O2 0.3mM	F+H
0.3	1.5	3	6.6		1.2	4.3	6.2	10		3.8	2.7	11.5	15.2		5.3	8.5	20.5	31.8
1.6	3.2	2	4.8		2.7	5.3	4.6	9.3		4.1	1.3	7.8	16.1		8.4	9.8	14.4	30.2
1.3	2.3	3.1	5.5		1.3	4.3	5.2	8.8		4.2	3.2	8.7	15.7		6.8	9.8	17	30
1.2	2.4	2.2	5.3		1.4	3.6	5.6	8.9		3.4	2.8	6.8	15.9		6	8.8	14.6	30.1
0.5	3.3	2.1	4.5		2.3	6.2	4.8	10.1		4.3	2.4	9.3	16.3		7.1	11.9	16.2	30.9
1.2	1.2	1.3	6.2		2.1	3.1	5.7	8.2		3.8	1.3	8.5	14.9		7.1	5.6	15.5	29.3
1.1	2.4	2.1	5.4		1.3	3.6	5.8	9.9		4.2	1.3	6.8	16.2		6.6	7.3	14.7	31.5
1.2	2.3	2.2	5.2		2.4	6.1	4.8	9.1		4.1	3.3	9.7	15.6		7.7	11.7	16.7	29.9
0.7	3.3	3.1	4.7		2.1	3.2	5.5	8.2		3.4	2.7	6.8	15.9		6.2	9.2	15.4	28.8
