# Supplementary material for: Oxidative stress induces cell death partially by decreasing both mRNA and protein levels of nicotinamide phosphoribosyltransferase in differentiated PC12 cells
Source: PeerJ. 2021 May 14;9:e11401. doi: 10.7717/peerj.11401 (PMC8127959; doi:10.7717/peerj.11401)
Supplement: Supplemental Information 1 [file peerj-09-11401-s001.zip › Raw data or code/Fig4A. P7C3 NAD+ Level.xls]

## Sheet: Sheet1
	C	P7C3	H2O2	H+P
	94.2646	90.9376	34.6007	42.5854
	96.6577	170.924	34.7613	46.066
	109.078	69.8667	26.2357	62.2652
	59.6752	108.262	21.3733	45.7515
	124.909	96.9085	38.8419	43.5321
	115.416	45.1754	32.5035	33.8815
	159.503	119.515	37.2623	46.5715
	101.749	84.3882	22.6286	39.4542
	38.7479	87.7516		66.6659
AVERAGE	100	97.081	31.0259	47.4193
