# Supplementary material for: Oxidative stress induces cell death partially by decreasing both mRNA and protein levels of nicotinamide phosphoribosyltransferase in differentiated PC12 cells
Source: PeerJ. 2021 May 14;9:e11401. doi: 10.7717/peerj.11401 (PMC8127959; doi:10.7717/peerj.11401)
Supplement: Supplemental Information 1 [file peerj-09-11401-s001.zip › Raw data or code/Fig4C. P7C3 Flow cytometry-based Annexin V7-AAD assay analysis.xlsx]

## Sheet: Sheet1
Q1	C	P	H	HP	Q2	C	P	H	HP	Q4	C	P	H	HP	sum	C	P	H	HP
	0	0.1	0	0.1		0.2	0.5	2.4	1		1.2	2	10	8.9		1.4	3.6	10.4	10
	0	0.1	0	0.2		1.1	0.7	2.8	0.8		1.1	2.3	10.8	8.5		2.2	4.1	11.6	10.5
	0	0.1	0	0.2		0.2	1.2	3.8	0.6		1.2	1.7	12.1	7.5		1.4	3	12.9	9.3
	0.1	0.2	0.2	0.2		0.5	1	1.1	0.9		1.4	1.5	13.5	8.3		2	2.7	14.8	9.4
	0.1	0.2	0.2	0.4		1.5	0.8	1.5	1.7		1.4	1.1	15.2	8		3	2.1	16.9	10.1
	0.1	0.2	0.2	0.6		0.5	1.1	1.5	2.2		1.2	1.1	17.4	6.1		1.8	2.4	19.1	8.9
	0	0.1	0.1	0.1		0.1	0.6	1.5	0.9		1.1	1.1	12.4	9.6		1.2	1.8	13	10.6
	0	0	0.1	0.1		0.2	0.7	2.7	1.2		1.3	1	13.3	7.9		1.5	1.7	14.1	9.2
	0	0	0.1	0.1		0.2	0.6	3.8	1.3		1.1	1	10	8.4		1.3	1.6	10.9	9.8
AVERAGE	0.0333333	0.111111	0.1	0.222222	AVERAGE	0.5	0.8	2.34444	1.17778	AVERAGE	1.22222	1.42222	12.7444	8.13333	AVERAGE	1.75556	2.55556	13.7444	9.75556
