# Supplementary material for: Oxidative stress induces cell death partially by decreasing both mRNA and protein levels of nicotinamide phosphoribosyltransferase in differentiated PC12 cells
Source: PeerJ. 2021 May 14;9:e11401. doi: 10.7717/peerj.11401 (PMC8127959; doi:10.7717/peerj.11401)
Supplement: Supplemental Information 1 [file peerj-09-11401-s001.zip › Raw data or code/s-Fig2A. NAM NAD+ Level .xlsx]

## Sheet: Sheet1
	C	NAM	H2O2	NAM&H2O2
	92.6494	150.839	66.304	87.8465
	39.7069	132.513	89.3663	107.138
	167.644	157.566	87.5349	61.9798
	126.209	123.899	54.6276	66.7147
	75.1158	127.321	14.8944	78.2381
	98.6757	106.076	81.9194	102.242
	82.2012	184.953	58.2425	90.3257
	109.602	134.751	73.981	126.456
	108.197	205.899	54.7318	142.678
average	100	147.091	64.6224	95.9577
