# Supplementary material for: Oxidative stress induces cell death partially by decreasing both mRNA and protein levels of nicotinamide phosphoribosyltransferase in differentiated PC12 cells
Source: PeerJ. 2021 May 14;9:e11401. doi: 10.7717/peerj.11401 (PMC8127959; doi:10.7717/peerj.11401)
Supplement: Supplemental Information 1 [file peerj-09-11401-s001.zip › Raw data or code/s-Fig2C. NAM Flow cytometry-based Annexin V7-AAD assay analysis.xlsx]

## Sheet: Sheet1
Q1	C	H	HN	NAM	Q2	C	H	HN	NAM	Q4	C	H	HN	NAM	sum	C	H	HN	NAM
	0.4	2.6	2.6	0.6		0.8	4.4	4.9	1.6		0.2	8.5	6.8	0.5		1.4	15.5	14.3	2.7
	0.4	3.1	2.1	0.6		1.2	4.7	4.7	1.7		0.3	7.7	6.4	0.6		1.9	15.5	13.2	2.9
	0.3	2.6	2.5	0.7		0.8	4.3	4.5	1.3		0.2	6.7	5.8	0.5		1.3	13.6	12.8	2.5
	0	1.1	1.8	0.5		0.3	4.5	5.3	1.2		1	9.2	7.1	0.8		1.3	14.8	14.2	2.5
	0.1	1.2	2.3	0.7		0.7	5.5	5.1	1.6		1.2	8.1	5.2	0.5		2	14.8	12.6	2.8
	0.1	1.2	3	0.7		1.3	5.4	6.8	1.8		1	8.5	4.2	0.5		2.4	15.1	14	3
	0.5	3.1	2.1	1.1		1	7.5	5.2	2.4		0.5	6.2	5.2	0.5		2	16.8	12.5	4
	0.6	3.1	2.7	1		1.6	7.1	5.4	1.4		0.6	6.2	4.5	0.5		2.8	16.4	12.6	2.9
	0.4	3.3	2.2	0.8		1.3	6.8	4.9	1.8		0.6	5.6	4.7	0.5		2.3	15.7	11.8	3.1
